# Supplementary material for: Extended Spectrum β-Lactamase-Producing Enterobacterales of Shrimp and Salmon Available for Purchase by Consumers in Canada—A Risk Profile Using the Codex Framework
Source: Antibiotics (Basel). 2023 Sep 6;12(9):1412. doi: 10.3390/antibiotics12091412 (PMC10525137; doi:10.3390/antibiotics12091412)
Supplement: Supplementary file 1 [file antibiotics-12-01412-s001.zip]

Archive with 2 entries (2 files):
- Excel File S1.xlsx
- Supplementary Material_ESBLRP_fnl  proof.pdf
